# Supplementary material for: Analyzing Efficiency of Perovskite Solar Cells Under High Illumination Intensities by SCAPS Device Simulation
Source: Nanomaterials (Basel). 2025 Feb 13;15(4):286. doi: 10.3390/nano15040286 (PMC11858504; doi:10.3390/nano15040286)
Supplement: Supplementary file 1 [file nanomaterials-15-00286-s001.zip]

Archive with 1 entries (1 files):
- nanomaterials-3399937-supplementary.pdf
